# Supplementary material for: Large scale single nucleotide polymorphism discovery in unsequenced genomes using second generation high throughput sequencing technology: applied to turkey
Source: BMC Genomics. 2009 Oct 16;10:479. doi: 10.1186/1471-2164-10-479 (PMC2772860; doi:10.1186/1471-2164-10-479)
Supplement: Additional file 3 — Validation of candidate SNPs by genotyping a panel consisting of 96 turkeys. The 96 animals included the six turkeys from which the pooled DNA sample for SNP discovery was prepared. Listed are the 324 polymorphic SNPs out of 340 predicted SNPs that resulted in a working assay. For all SNPs, the minor allele frequencies (MAF) were calculated for the group of six turkeys from which the pooled DNA sample was prepared and for the total panel. Also, the fraction of individuals heterozygous for an SNP locus was calculated. [file 1471-2164-10-479-S3.XLS]

## Sheet: Sheet1
		sequenced individuals		animal panel
SNP_ID	SNP context	Genotyped	MAF	Genotyped	MAF	A/B_Freq
MGS3A000012	TTTTCAGAATCAGGTGTTCTGGGAAAGTATCTGCATTGTAATTAGCAGCT[A/G]ACAGGATTAGTGGCAATTTGCACTGGGGTCTTCCAGAGGGTTGTGTTCCT	6	0.416667	95	0.189474	0.252632
MGS3A000013	TTTTATTGGTCACTTTCAGAAGTGTTTTTCAATGGGAATGAAAACATGGT[A/G]TGCAACTACTTCTAGTGAAACTTTATTAAAAAACAAAAAGCAAAAACAAA	6	0.416667	96	0.0260417	0.0104167
MGS3A000015	AAGCATCTAAAAATGTGCAGTAATGTCAGATGACTGCTTTCTGATGTACA[A/G]TATGAGACATACTTTATGGGAGTGTGACAGAATTTCTGAATTCTGTAAAA	6	0.5	96	0.489583	0.520833
MGS3A000016	TGGTCCTCCCCAGCACAAACCCTACTTTGTATTTTTTGCAATATAAGAAA[A/G]TTTAGCTGAAGAGCTGGTACTGGAATAAAAAATACAATAAAATTGTAAAA	5	0.4	95	0.0263158	0.0315789
MGS3A000021	TCTCAACTTGGGGATGGAGTTGAGAAAACAGCATTTTTTGTTGTTTCAAC[A/G]TGTGGTGTGAAATATGACTTACACATTTGGGGGAAAAAAAGCACTACAAA	6	0.333333	95	0.473684	0.421053
MGS3A000035	GAGGAGTCAGCATCTTACTGCTATGTCTTGAACACAAGGACAAAACCTCA[A/C]TGAGCTCAAAGTATGATTTAATATGGAACATGTTATCAAGAGAAAAGAAA	6	0.5	94	0.351064	0.468085
MGS3A000044	TTTCCCTTTGAAGGCAGAGGGTGCAGAAATGACCTTCCTGAAAGAAATAC[A/G]CTACAAAAGGAGCATACGATTCAGGCATCGGATGGTTGCACTGTGCACAC	6	0.25	96	0.0625	0.104167
MGS3A000053	ATATCACACGAGATATATGGGGGTGTAAGCACCAGTAGCAAAAGTGAAAC[A/G]TAGAGAGGATTTTGATTAGTGTGCTGATTTTTGAGATTAAGTTCCTTAAA	6	0.416667	94	0.409574	0.478723
MGS3A000061	CCCCATCCCCAGCCTACCTGCCCTGCGTACTCCACATAGTCCTGCTCTCC[A/G]GACTGTGAACCAGAGCTGGAAGTGGCTGTTCCCTGCTCGGTGCGGCACAA	6	0.416667	94	0.494681	0.521277
MGS3A000093	TTCTAGACCAACCCAACACCAACCATCTCAATACACCAACCAAGCCCTTC[A/C]TTTAGCTGAGCCCACTTCCCCTAGGACATCCCACCTGCAGTCCCCAGTCC	6	0.416667	95	0.126316	0.0842105
MGS3A000105	TTCATCTTTCTGCTGGAGCTCAGGGATTTACACAAACTTCGTCCAGATTG[A/G]GCCTCACTAAAAACTGCAGAAATAGCACTCAAACATTTGGACACAAGAAG	6	0.416667	95	0.152632	0.136842
MGS3A000106	TTCATCTCAAAGCACGCTGAGTGCTGTGCAGCACATGAATACACACAGGA[A/G]CTGCAAAACAATTGACAACAAGCTGCATCAGGAGATGGAATCACCACTCC	6	0.333333	95	0.321053	0.389474
MGS3A000111	TTTACTCAGAGAGGAGCTGGAGAAAGCCCCACAACTTCTCCTTCCAGCAC[A/G]ACACCTGGGAGAGCAGCGCTGGGCACTGCGCTGAGAAGTGCAGCGGTGAA	6	0.5	94	0.5	0.489362
MGS3A000124	GTCCTTGTCATTGAAAATGCTGAAACCCACCCAATTCTTGCTTCATAATG[A/T]GCCTCCAAGATTACACAGCTCTTGATAAAAATGTTCCTGGGAAAGGATAA	6	0.416667	96	0.0833333	0.145833
MGS3A000152	TGTTCACAGAAGAAACAACAGTTGAGCAGGCACCTATATACATTGTTCTA[A/G]TATGCTGTGTTTCTCTGGGCAAAACAGAAGGTAGTCCCAACATATTTTAC	6	0.333333	96	0.0572917	0.09375
MGS3A000164	TGTCTTCGTGCTCCAAAAAATTGTGCTTATTGTAGCATTATGTAGGGCAG[A/G]GCTGTAGCTTTTTCCCTCACCAGGTGTAATATCTTAAATATACCTTTCTG	6	0.166667	95	0.163158	0.326316
MGS3A000165	ACAGATAATAAATACATTTGTCAGTTGTGTTGTGGCAATATTCATTACAT[A/G]CTTTAAATATCGGACAGATTAGAATGAACTGATTTACTTCAGGTAGGACA	6	0.5	95	0.342105	0.452632
MGS3A000173	CAGTTGCAGTGCTAGACTTCAAATTTAGCAGGCTTGACGTTTTGACCAGA[A/G]CAATATAGATAGGATTGACTCTTTTTTGTGGTCAAGTGACATCTGATACA	6	0.333333	95	0.121053	0.2
MGS3A000203	GTCTAGATTAAAAATCAAATCGATGCAAATGCTTCTTCACTTTGTCCCCA[A/G]GGACTTGTCCATCTGAACCTCCCAGGGCTTCCTCATGGGACCAATCTCCA	6	0.5	95	0.347368	0.357895
MGS3A000223	TGCCTCTTGCTTACGCACGCTGCATGTAAACGAGGGCCTTCAGCCCAGGC[A/G]CTGCAATTCAGGTCACACACACACGCAGCTCCCCAGCAGCTCTGGAGACA	6	0.333333	96	0.0677083	0.114583
MGS3A000226	TGCCCAGCTCCACAACACTGAGTCAGTTCACATAAAGCTGTTAGCATAGC[A/C]ATCAGATGGCTTTGCTATCTGGTCCTGGAATTGGATAGTCCCAGGAACTC	6	0.25	96	0.484375	0.59375
MGS3A000233	TGCACTAAATACAGATAATTAGCCAAGGGAAAGTCTAAACTAAATTAAAA[A/G]TAACTTCACTGAAACCGAACGTTTCCTCCACCAACTGCATAACTTCATGA	6	0.0833333	94	0.00531915	0.0106383
MGS3A000236	TGCTGTCATAATCAAAATAAGAAGTAATAATCATTGCCTAAATCAGTGCA[A/G]CCCACTATAAATGTGGTCACAGAAGTGCTCAGGCGGAGAGGTATTGTGCA	6	0.333333	96	0.333333	0.5
MGS3A000252	CTGCCTGTCCTCCCCGCTCCCTCCCTGAACCCTTTCAGCTATTTTAGGCT[A/G]AAAGAATCCAGACAGGTCTGTCTCCAGGCATAGGGAAGGAGGGGAAGTCA	6	0.25	95	0.210526	0.294737
MGS3A000255	TGACCACCTTAAACATCTTTTACTTTTGTTATGTGTCTTGTTTCACTTTC[A/T]GAGCAGCACATCAAGTAAGGGTGTGCTTTATAACTAGAATGAGCTATGAT	6	0.333333	94	0.468085	0.553191
MGS3A000260	TGAATTATTTAGTTCCATGTGCAAGATATTAAAGTGCACTGTGTTTAAAG[A/T]CAGGCCTGTTGCAGATGGTGGAACTTCAGGAATCCTTTGGAAGGCAGCAA	6	0.25	96	0.0364583	0.03125
MGS3A000275	TTCTGGGTTTGGGTGTTCTGTGAATAACCTGGCTTGCCTCACTACCAGTG[A/C]TGTTCACCACAACTCTCAAAAGAGGGTAAAAACAAGCGGGCTCATCAAGA	6	0.25	94	0.191489	0.361702
MGS3A000278	TCTTATTTCTCCTGAGATGGAGCTCATGTCTCATCTGGAATTCTTTTAAT[A/G]GTACAAAATGTTCAGTAGCCTCCTCAATACTGCCTACTTCAGTGGCAATA	6	0.166667	95	0.147368	0.0210526
MGS3A000291	GGATTTATTGTTTATTTTAAAACTTACTGTTGGCCTGAGGCTTTGAACAC[A/G]AAAGGAGAACACCTGTAAAGATGGCCCTACACCTGCCCATCATCCAGAGA	6	0.333333	96	0.307292	0.46875
MGS3A000309	TAGCACTACACTGGTGGGTTGTGTACAGCATTTCATTTAATGTGGTGTTA[C/G]CGTCTGTCCTGATACGATTGGGTATATAATTGTGTCAGTATCAGTTACGA	6	0.5	95	0.5	0.557895
MGS3A000340	TCCACAGTTGCACTGTGCAAGTCTGCACAGTATGAGCATTACCAGCAGCT[A/G]TTTATTTTAATGCAAAACAAGCATTATAAAGCAAATGAATGCCCAGGGCT	6	0.5	90	0.25	0.122222
MGS3A000346	TCATTTGTCAAGTTAAAATAGTGCTCAGTACAAGCTATTAATTAGATATG[A/G]TTTTTCTAGGTGTTGCTGAAGGTGTTGTATCAATACAAGGAAAAGCAGTA	6	0.166667	95	0.173684	0.305263
MGS3A000364	TCACGTCAAGCCTCTGCCTTGGCAAATTGGACTGGGAGCCCTCGAATGGT[A/G]GAAGTGCATGACAGAACACAACGTGCACTATTTCTCCACTCCAATGGAAA	6	0.5	96	0.239583	0.270833
MGS3A000397	TACCTTCCCTTTTAGAGCCACCAGTAGCACAGGGGAAAACACCTTTAACT[A/G]AAAGACTAAGTATTAACTCTGATGCTTCTGATTTCCAAGGGAAAGAGGGG	6	0.333333	96	0.145833	0.1875
MGS3A000409	TAATTATAATAGAAATTTAATTGAGAATACGAAGCACTGTGATAGAGAAT[A/C]GATCGAGTATTATGGTGTGTCTGAAACCTGCAGGAAAAGACAAACCAGAA	6	0.166667	96	0.03125	0.0625
MGS3A000410	TAATGAATTGATTTGCTTATATACAATCAATGGCTACAAGTACGGATAGA[A/G]GAAACAAAGCTAAACAAACATAACTAGAGAAGTAGGACCTCTCACAGTGT	6	0.416667	96	0.1875	0.229167
MGS3A000418	TTGAACTGCAGTAGTCCTTAGCGGATGCTTCTGCAACAAATGCACTATGC[A/C]GCTTTTGCAAAATTTTGGTCCTTGATGATTAAAAAACCACCCACTGCTTA	6	0.25	95	0.152632	0.305263
MGS3A000431	TAAAATGTGATTATGCAAAGCTCTGAGATTTAAAGATGTTTCGCAGGAAC[A/G]TGGCGAAGGGGTAGGCTCACACCAGCCTCTGCTCACTGCTTGCCCTGAAT	6	0.5	95	0.389474	0.505263
MGS3A000435	GTTTTATTTCCATATCTTGTGTAACTATGGCAAAATATAATCAAAGCTGT[A/G]CAGTTGTATGTGCCACTTCAACTTCAGCAGGTTAGGATTGGTTTTTTTTA	6	0.0833333	96	0.078125	0.114583
MGS3A000436	GTGTGTTAGGCCTTTTCTGAGCAAGTATCATAGGAGAGAAATTCCATCAT[A/C]CAGTGCACCAGACAGACCACAAACCCTTCCTCACCTTCACCTTCCAAAAC	6	0.333333	95	0.326316	0.547368
MGS3A000441	GTTTGCTGAGAGCAAGGACATCACATTATGCAGTGTCACACCAGATGCAC[A/G]CAGTCAGCATCTAGCACAAAGACAGTCCATAGTGGAACACTGGTTATATG	6	0.333333	94	0.468085	0.574468
MGS3A000445	GTTTCATTCTGTTGTAATTAATCCACCATGGAAGGGAGAATTGCTTTAAC[A/G]TCATCCTAGCTTTAATTCTTTCTTTGAGTGCCTTCTTCATCACATACATC	6	0.166667	95	0.157895	0.252632
MGS3A000454	CCAGGGACCTGCCACAGCACTCCAGAGCTCACTGCTCTGCTCTTCCTGAC[A/G]GTGCAGTACTCTTGAAAGGGCTTGTGTTGTTACACTGAAAGAACTGGAAC	6	0.166667	95	0.310526	0.515789
MGS3A000461	GTTAACAAGTTTGCTTGCCTGTTTGTTCTTTTAAGCAACCATAACACTGA[A/C]TTTGGCCTCTCTTACAGCCACCAAGTAAAGAAAGTGAACGAAAATGAAAG	6	0.25	96	0.307292	0.447917
MGS3A000462	GTTAAAAAGGAAGAACAGCATCTTGATTTCAGAAGTATTTTGCAGTAAAG[A/G]CTGAAGCCTGCCAAGGAGATGGACATCATGACAGATACACAGCTCTATGA	6	0.333333	96	0.458333	0.520833
MGS3A000469	CCAAGCAGTATTTGAGCAAAGGATGATGGAGAACCTTTGTACAGCTGTGA[A/C]ATTATATTTTAAATGCATTCAAGAGTATATTTTGCATTTTACCACACCAC	5	0.4	92	0.255435	0.380435
MGS3A000471	AGAGCTCAACTCCTAAAATAAAGACTATATTACCACTAAAACGCAAAACA[A/G]CAGCAACAAGAAGACCCAAGGACAGACTAGCGTTACCTGACGAAGCCCAC	6	0.333333	95	0.178947	0.105263
MGS3A000489	GTGAATGTGATAGTCAAGATTCACAAAGGTAACAGCAGCAAATGGAATAT[A/G]TAAAAAGATAAAGGAACCACATTCTGGCATTGTAGGTCCGTAGAATTTTA	6	0.333333	94	0.308511	0.489362
MGS3A000492	GTCTGCACTGTGTGAGAACAGTAGTTACATTGGTGTTGATGGCTTTACAT[A/G]TGCTGTTAAACTGATTTATTTTTCTATGCTGCCTTTTAGAAAAACGCTTG	6	0.416667	95	0.405263	0.410526
MGS3A000503	TGGTGGAGCTGTTCAATCTGGGGAGCAGCTCTGTGTGATTCTCCTGAGAC[A/G]CATCTTCTGTGTTTTAGACTGAGTCTCTCTGGGTAAAGATGACTACATAC	6	0.25	96	0.432292	0.59375
MGS3A000504	GTGCGTGCTATGACTATTTAGGTTAGCTCTGGTACACGTGTGAGCCTCCA[A/G]TACACTTTAGCTCTTGACAGATACGGTTTGAGAGGGTTGAGGGACCATAC	6	0.333333	96	0.140625	0.260417
MGS3A000515	GTAATATACAAAATCACATGTTAAGCACTTTCTTTCATACTCCTTCAACT[A/G]GTGTCATCCACCCGAGCGTGTGCAAGGCCTTAGACATGGTTACACAGCAC	6	0.416667	96	0.307292	0.385417
MGS3A000559	GAGGAGGTGAATCACAGATGATATCTTCCATTGATTGTTTCATCTCACTC[A/G]AATGATTTGTACCCAGGAAATAGGTCTGGATTTTCAGCTTAAATCAAGCC	6	0.416667	96	0.229167	0.333333
MGS3A000578	AGGAGGCTGACAGAGATAATTAAGCATCCTTTCCCCAGCGTTGACTTGCA[A/G]CTGAAAGGAGGAAAAATAACGACATTTTTCACGTGCCTTGTAAATCATCC	6	0.25	96	0.286458	0.46875
MGS3A000579	GGATGAAAAATATTTACCTGGTTATGGTGAATATGAAACTTTTGACTGAC[A/G]AGAAATTTAAAGCATAAACTGCATTTTCTGAACAAAGGAGCAGAGAATTG	6	0.5	94	0.159574	0.255319
MGS3A000594	ACATATTTCATGACCTCAAGCTGCTACAATTGTGTTTTCTTGCTTTTTCT[A/G]TTGAGTCGCACTGACTCCTGTTGGCTTTGGAGGGTGGAAATCCAGTGTCC	6	0.416667	96	0.369792	0.46875
MGS3A000601	GGAAGAGAACATTCAAAGAACAGTCTTTTCGCCATAAGTCAAATAAACGA[A/T]GACCAGAGCATCTTGGTTTTTTATTTCAAATGCTTTTCATGAAAATAGGA	6	0.5	95	0.257895	0.178947
MGS3A000619	TAATTTCAATTTGTTTGTAACCAGTCATGAACACACAATCACCTACTGAA[A/T]GTGCCTGGCTTAGAGTGCAGACAGATGGAGAGCATAGAGGTTAGTACAGC	6	0.416667	96	0.15625	0.291667
MGS3A000639	GCTACTTCTTCACTCATTTCTCCTTATCCAAAGTCCAGTGATGTCAACAT[C/G]TGCACACAGTGCCTGATGTTTTTTCTGAAGGGGGAATCCTAAGGCAGAGC	6	0.333333	95	0.242105	0.421053
MGS3A000648	GCGCTTTCTGTGCACTGCAGTGTTTATGCATAGGAGAGTGAGGTATCACA[A/G]GTTTCAGAGAGATGCAGGTAACAAATTGTTCAAAATTCAGACTTGTTAAC	6	0.416667	96	0.244792	0.177083
MGS3A000677	GCAGCTTAAATGCTGTCTAAGAACTAATAGAGCAACATGCTGCTTGTGCA[A/G]TGTGACCAAACTGTGTGATGTGAAAAGTTTCTAAGTGGGTCATTTCACTT	6	0.333333	96	0.213542	0.40625
MGS3A000693	CTCCCCCTTCAGTTACCCTTGCCTAATCAATAGATACAATATTAGGCTCT[A/G]TGCTAACTGGTATGAGATGACTTCCTGAATAACTGTGATGCGCAGAGTGC	6	0.333333	89	0.117978	0.213483
MGS3A000711	AGTGAGTGAGACTTTTCACATGGTTGATTTAGGTACAGTAGAGCATGAAC[A/G]CTTGGAGGTGCAGTGATAAAGGGCACTTGTACGCAGGGACTCAAGTTTGC	6	0.416667	96	0.427083	0.5
MGS3A000714	TCGACCAGAGGGAGCTTGCAGCTCTCAGATGCAACACCAAAGCAGATGTA[A/G]TGCTTTACTACCATGAATGTGCCCCCTTTTGTGGCAAACCCAAATTTTGC	6	0.416667	96	0.25	0.4375
MGS3A000719	GATTAAAACTTGTTCTTAGGATGGATGCGTTTTTAGCTTATCTTGCACTG[A/G]GATTTCTTCTGCATCCCTAGCTAATGGTGGGAGGACAGCTTGTGATGGAA	6	0.25	96	0.359375	0.34375
MGS3A000744	GAGGAGCTTTCCCCGTGGGAGCTGTCTGCTTTAAGCAAGGAGGAGGAACA[A/G]TCTGAGGAGAGAAAGACGAAATGCATATGGAAGAAGGAATATTTACTCAT	6	0.166667	95	0.436842	0.494737
MGS3A000763	CCACTGGGTGAGCCAGAGGTGTTCCAACCAGCTCTAGTTAGCAAACAGCA[A/G]CCCGCAGATTGCCTGCATGCCGAGCTGGTGATTAGGACGAGTTTAAAGTC	6	0.333333	96	0.0208333	0.0208333
MGS3A000768	CCCAGGCATGAAAGCAAACAAAATCCTGCGAAAACTGGAGAGAAACTTCT[A/G]CCCTCCCTCCTGTGTGAGCAAAATCCCGCAGCTCCCCACGCACATGAGTC	6	0.5	96	0.46875	0.645833
MGS3A000789	GAATCTTAAACCTTTAAGAGTACCACCACAGACAGATGACCAGCTCCCCT[A/G]TGTGCTTCTTCTATCACAGACCACTTCTGAAAACTGACAGCAGAAACCAT	6	0.166667	96	0.317708	0.46875
MGS3A000813	GAAATAATTTATCTTAAAATTGAAGAGAGAAACCAGGAGGCGTAGAACGT[A/G]GCACCAAAATATGGATGATAGTGTCCTTGCCAAGGAGGCAAACAACCTTA	6	0.416667	95	0.115789	0.210526
MGS3A000818	TTTTTTACAGCCTTTCTGCCCTGCATATATCCTTACATCTTCCGAGACTT[A/T]TCCTTTCTGGTTCCCAGAAGGAAGCAGCATGCCTTTGCCAAAGCCTTTTC	6	0.416667	96	0.484375	0.40625
MGS3A000825	CTTTTCCAACCTTAACGATTGTGTGAGTTTATCTCCACATACCGTGCCAC[A/G]CGTAATAATTTTCCAGCCCAGCCTCTGAATTCAGGTTAATTTTGACACCC	6	0.416667	96	0.229167	0.333333
MGS3A000826	TTCCCCCAGTGTACAGTATACACCCAAGCATTTTTAGCTGTTACGATACA[A/G]AGCAACGTAGAAATGAAAGGAGAAAGTGCATCCCTCGGCCTGGAACAAAG	6	0.0833333	95	0.489474	0.557895
MGS3A000829	CTTTGATGACAAATGCTAAATAAAGTCTTTCAAGCAAGAATGTGTTATTA[A/G]CTTGTCTCCCCTGTAATTAGAAGTAAGATTCAACATAGCAATACCAATAG	6	0.416667	95	0.468421	0.431579
MGS3A000844	TTATCGAGCATATATGGCTGCTCAGCCTGCTGCTCACAGTAATTTTTTGC[A/G]CATTCTGTATAATGCTTCCACTGTCATCAAGAGGATTTCTGGCATTCAAG	6	0.416667	95	0.442105	0.421053
MGS3A000852	CTTCACTTGAACTTCTTTAAAACTGTAGGCAAATGCAAGCAAAATGCAGG[A/C]CCTAGCTTTACAACACTTCAGTCACTCAACAAAGCACTAACACCACCCAT	6	0.25	96	0.015625	0.0104167
MGS3A000863	GGTAGAATTCGACATGCCTGAGACAATTGTTCTCTTGATTCAGTGTAACT[A/T]GAGAAATAAATTTGCAGCAAATGGAAGTCAAGAAAGGAATTGTGCGACAG	6	0.5	95	0.289474	0.389474
MGS3A000868	CGATATACCTGCTTTACAGACCTCTTTTGCCCATTAACTTTCCAAAAGGA[A/G]AAAGAATCCAGAGCTCGAAACAGTTAATGCAGAACTCTGCTCCGAAGCAG	6	0.166667	96	0.0364583	0.0729167
MGS3A000881	TATGGCAGCAGAGAGAGAAGTAAGACACTGAGCAATACAGCTCACGCTGA[A/G]TTCTCAACTACGTGTGTCTGCTGAGCTACTGTGGGATGAAATGACCTCAG	6	0.25	96	0.145833	0.291667
MGS3A000889	CTCTGCTCCTGTAAGTGCTTCAGCACATGGTACACACATGCTTGCATCAG[A/T]GGAGAGGGGTGACTTAGTGTATAATGTGACCCCAAATCTTCAGAGCTGGA	6	0.333333	95	0.189474	0.273684
MGS3A000897	CTCCTCACCGTCCCTCTCTAGTTTCTGCAGACTGATTTAAGCTAGCGTGA[A/G]TAAATTGAACTTGCAGTATCCCATGGAAATCCCTTCCATGTTTGTCATGT	6	0.416667	95	0.342105	0.557895
MGS3A000901	GTGTCCCACTGCAACACAGGCAGCCAGAGTTTGGATGGGGCAGGGGTGAC[A/G]TTTGTAAAGTGTTCCCACCCAAATGCCTTCCTGGCTGGTGAACTTGGGAG	6	0.416667	96	0.276042	0.447917
MGS3A000902	CTCCAGGTGATACAAAATGGAATGGATGCATCTTAACACCTCTGTAAGGC[A/G]GGTCTTCATGCCGCAGAAAAAAGGACCCCACAAATCTGAACAGAACACTG	6	0.416667	94	0.367021	0.56383
MGS3A000907	CTCCAAAACTAAAAGACACTCCCAGCTCTGTGATTAAATCATACACGAAC[A/G]CTATGAACTGAAAGAACTGCATTGCAAGGACAGTAATGCACAGCACAAGG	6	0.416667	95	0.326316	0.336842
MGS3A000915	ATTGGTACCTCCTGGCTTTCCCTTTCTGAAACATACAGAGAATTTAAGGC[A/G]ATTGTGCTTTGTCATTCCTCTGGTGGATAATTCTAGAGCTGTTTATTGAG	6	0.5	95	0.215789	0.326316
MGS3A000921	TAACAAGCAATCACGGAAGAGACAGGATTTACCTAACTGCAACTAGCTAA[A/T]GTCTTAGACTGATGTTCAAAAATTACAGAAAGGTTATTTATCAAAACTAG	6	0.416667	96	0.0833333	0.125
MGS3A000931	CAGTGAGGTCCCATTCCATAGTTCTGCCAGTTCTTTTTGTGCTCAATCTG[A/C]ATGTCTCAAGAAATTCAAGCACAGACCTGTCAGAGACTTTTAGATTAACG	6	0.25	96	0.015625	0.0104167
MGS3A000940	AGTCAATGCTGTTAGTTCAGTCTGCAGCTAACAATTCTCTGTTCATAAGT[A/C]ATCTGTTTCTCTATGTCTGAGGGGGAATACAGACTTTTCTTGGGACACCG	6	0.333333	95	0.278947	0.473684
MGS3A000962	ATATATTGGCAGAAATTTCAATGTCAGTTCTATCAGCTAAGCTAAGTGCT[A/C]GGATATTTCAGTTTACAAAGCATGTCCAGTATTTAAGAGAGAGATTAAGG	6	0.5	96	0.489583	0.520833
MGS3A000963	AATATTCATCTGTACAACCTTCTGCAACATGACCGATGTCTTGCATGTGT[A/T]TGTGCAGGTACATGTTTGCATGTTGGGGGGATAGAGCGAGAATGTTAAGG	6	0.5	95	0.415789	0.536842
MGS3A000968	CCTCTTTCCCAATCAAAAAGCAACAAATGTCTGCAAACTGACAACTTTCC[A/C]AAGTCCCATTATTTCCTCTCAAATGAATGAGAAGTGACACCAGATACTGC	6	0.333333	95	0.173684	0.263158
MGS3A000972	GGCTCCTTTGAAAGATTGCTCTCCCTCTCTCTAGAGAACAACTTGTATGC[A/G]TAAAGGATGAAAGGATGAGAGGTAACGGCCTTAAGCTGGGTCAAAGGAGG	6	0.5	96	0.276042	0.260417
MGS3A001005	CCCATTTCAGGGCAGCCAGCTCTGTCTTGCACACCTGCTGATTTTGCTAG[C/G]CCTGAACAGAAAAAGAAATCAAACAACAGGCTTTGGTTTGAGGACACCCC	6	0.333333	96	0.364583	0.270833
MGS3A001007	CCCAGTAAATGATGAGAAATGTGGTGATGTCAGTATCTAACTGATGTTTT[A/C]TCTTCTCCTCCCATCAGAAGTTCCCTGGTGCTAATACCGAATGGTGCATT	6	0.333333	96	0.171875	0.28125
MGS3A001018	GGAGCCCTGCCTTGGTTTTGCCACGTTAAGGTGAAGGCATTTTGCTGCTC[A/G]TTCCCTTCTGTGCTCATGAAATAGGAGCGGCAGCGCATGCCTTAGCATGG	6	0.416667	95	0.357895	0.463158
MGS3A001022	CAGCAATACCCATCTGTGACCAACCAGTGCACAATATTCCTAGACAAACA[A/G]TGTTTTCTTCCCAAGTTATGTGCCTGCAGCTGCTGAAAAACCTTCACTGG	6	0.333333	95	0.468421	0.0105263
MGS3A001030	CTGCAAACAGTTCAGTGCATACGTATTTCTGGCACGGAGTACAGCATCCT[A/G]CGATTCTTGATTGTAATTGTAATAATGGGCTTCAGAAACCCTGCAAGTGG	6	0.333333	96	0.239583	0.354167
MGS3A001052	CATGCAGAAAGCAGCTCTGTTTCCACAGAGGGAAACACATAGATATCCTC[A/G]CATGCAGGAGTGAGAGCTGAGGTTCATGTTGTCACACGTTTGCATGCAGG	6	0.5	96	0.416667	0.520833
MGS3A001055	AGTTACAGCATCATTTTATTTGAACTCCATACGAATGTGACACCCCAGCT[A/G]TTTGGTATTCTCTCTTTCTATTGCTATACTTTTTAGTCTCTCTGCTCATG	6	0.416667	96	0.395833	0.5
MGS3A001057	GTATAGGCTGAACCAACACTTTCCAAGGGTTTAAGGAATGCAGTACTTGA[A/G]CGTTAGGTAGTGTGTCTGATAAAGAGGAATTAATTTGGTTGCTTTTCATG	6	0.416667	95	0.494737	0.484211
MGS3A001062	CATCGCTGTCGTACTCCTGGGCTGGGCCGTTCAGCTCTCCATCCACATAC[A/G]TGCCGTGAAGCACCACTCCATCCTCGTACGTGTAGATTCCCTGGCCCTGC	6	0.166667	96	0.03125	0.0416667
MGS3A001066	ACTCTGCTACCTCCATTTCCCTTACACCTGGCGATACAATGCTAACATTC[A/G]CCTGTTAGTCAAGAGTCTCTGTGTGCTGCTGACTGTGTGTGACACTGATG	6	0.333333	93	0.0752688	0.129032
MGS3A001071	CATCCTTTGGTTGCTAAGAAATGTATCAACAACAAAGTGAACTTGGTAAC[A/G]GCCAGCTACTTAACACCAGCCATGAAAGAACTCCAGGAGAGGTAGGTATG	6	0.166667	93	0.284946	0.376344
MGS3A001072	CATAATTAATTAAACCACCTCTGACCACAACACCTGTGAAATGAAATTTT[A/G]TAATAGCAGTCATTGATTTTTCTTCTTAATTTCTGAACAGACCTATGTGT	6	0.25	95	0.363158	0.347368
MGS3A001075	CAGTTTGCCTTGACTCAAGTCCAGACACAGACAAGGAAATACACAATCAC[A/C]TCATCCGATTTCACATTTGAGACAGTTTAGATTTGAGAGTGAATGTCAAG	6	0.5	96	0.401042	0.46875
MGS3A001101	CAGCACTGTTTGGAAGGGACAAGGGAGTGCTCCAGAAAGCAGTAGCACTA[A/G]GAATTTCACTAATATTCCCTTCCCTTTATCCACAGCAGTTCTCCTGTAAG	6	0.166667	95	0.152632	0.242105
MGS3A001104	CAGATGGCTGAGCACTGAGTAGGCCTCTTCTATGTCATTCCTAAAAAGTA[C/G]CTGTACTAAAAGGGTGCAAAATTGAAAAGACTTGTTGGCTCTGCAGGGGA	6	0	96	0.104167	0.208333
MGS3A001137	CTTAAGAAATTCTTTCCTGGCTTTGCTTGGCCCACTGGCTGACCTTCGGC[A/G]ACTTCTTTCATTTTGTTTTGCCTCTGTTTCCTACTTGGAGTATTCATGTG	6	0.416667	95	0.363158	0.368421
MGS3A001147	CAATTTTTCCGTAGATTTCTGTAAAACATGAATCCCTACTTAGCTCACTG[A/C]TAATAAGGTCTTCAAATCGCATTGTAGTTATCATGGAATGGTTTGGGTTG	6	0.166667	96	0.223958	0.40625
MGS3A001148	GCGCTTAAATCCGTGTGCCACCGAGCTCAGTGCTGGAGCTGTGTGTGCCA[A/G]GAACTGCTTCTGCAACCTACAGAGTAACACAGAGCAATGCAACAGAATTG	6	0.333333	96	0.427083	0.5
MGS3A001153	GTCTGTGTGAAACCAGCTGCAGTATTTCACTGTTTCAAATCAGTTTTTGC[A/G]GGTAACTCCTAATATCTGCTACTGGTCACAAACAGCTAGTGGAAGCCTTG	6	0.416667	95	0.410526	0.442105
MGS3A001160	CTTCATTGCCTTCTTGGCTTCCATGAGAACAAAGTAGGAACATGTTAAAT[A/G]CAGTACAAAATGGGGGGCAGTGGAACAGAGCCCAAGGGAAAAACAAGTTG	6	0.25	95	0.242105	0.421053
MGS3A001167	AACCTGAGACTTGGGTTCCTCCATCCCAGGGTGGAACCTTGTTGCAGTAC[A/G]TGGATGTCAAATAAAACAAAAGAGGACTGTGTGCAATGGATGTGAATTTG	3	0.333333	92	0.472826	0.945652
MGS3A001179	CTCTGTTTTGACTGCTCCTCTCTACCGCATCTTTATAGGCTGAAGGAGCA[A/G]AAGTCTGTAGGGGCAATTCATGCCAACCTGTGCAGACGAGGGAATAAAAT	6	0.25	96	0.0260417	0.03125
MGS3A001191	ATTGGGAGATATCTTCCAACCACAGTTCAGAAACCACCATCATTAAGGCA[A/G]AGACTGTTATATGTCTGGACATCATTCATCCAAAACATCTCTGTAACTAC	6	0.0833333	96	0.03125	0.0625
MGS3A001220	GTCTGTGTTTCATATGCAGACTTCCAGATTGCTTGTAATTAAATCTGTGT[A/G]CTTATACAGCAGTGCTGAGCTCAGTGATGGTTCCTTACAGTAACTCCCAT	6	0.5	96	0.364583	0.5
MGS3A001221	CCAGAGCCCAACACAAAGTATACTCACCAGTCATTAACACTATGATAATG[A/G]GCAAAGTGGAAACGAACAAAGCTTGTGTCGCTGCCTGAAGAAAAAGCCAT	6	0.0833333	96	0.244792	0.40625
MGS3A001225	GGGCTCAAAGGGCTGTAGCATTGCTGGGTACACACACAGATGTGTACACA[A/C]ACATCTTCCTGCCCTCACATCCCCCTTAACTTCCAAACTACTGAGTCCAT	6	0.333333	95	0.4	0.378947
MGS3A001228	CAAATCCGGTTGCAAGGTTTTTGTTAGCCCTTATAAATTACTGGCAGGCT[A/G]TTTTCTTAAATTCCATATTTATGTGGGACAGCACTCAGTATGCTGAGCAT	6	0.5	95	0.5	0.6
MGS3A001266	GCACGGGGGCATTTCCCTATAGACTCTCAATTATAGAACCTCAGGCTGGA[A/G]AGAAGGGCCCTCAGTGCCAGGCTGGCCTATTGATTTCCCAGCTGTTCTAT	6	0.166667	94	0.292553	0.521277
MGS3A001272	ATAATACAAAGTTACTTCAAGTAACTTGCTCACAGCTGAGCTGATTTCTA[A/G]CATTCTGAGAGAAAGTCAAGTTATGTGCGTGTAAAGGAAGACGTTCTGGA	6	0.25	94	0.207447	0.329787
MGS3A001279	CTGGATACAAATGCAAATCCATCAGCCAATCAGTAGTCCAACCTCTCATT[C/G]TTCCAAATGTTGATATCTTGCTTTTAAGGAGGATAAACAATTTTTTTTAT	6	0.333333	96	0.463542	0.489583
MGS3A001301	GCAGTCTTGATGCTCTCAAGGACCAAATCCAAACCTTCCTACAGAAGAGC[A/G]ATAGTACTGCCACAGGGCCAGCAGGACACCAAGTTTCCCTACTTCTCACT	6	0.25	96	0.432292	0.40625
MGS3A001334	CTTTTCCAAGCTTTCACCTTTAGTCCCTTTGATTTTAAGAGCAGCATAGC[A/G]GTGAGATTAAAGATGATTGTCACACATAGGAATTAATGATGCAGAATCCT	6	0.5	94	0.265957	0.361702
MGS3A001335	AGCAGTCATTAGAGACCTCCTGTCAGCACAGAGCAAAGCCCCTGTAGTCA[A/G]GGATGTCTTTATCAAGAACTCCTCAGTACAGGAGAGATGTGGACCATCCT	6	0.5	96	0.442708	0.510417
MGS3A001350	AGCTTTTTAATCAACATGTCTTCAGTGTGGAAAACCTTCATTTTATTTAA[A/G]CGTGCCTTTCTCTACAATGCAACACACAAAATGAAGGGGTGTCAGGCTTG	6	0.5	96	0.21875	0.333333
MGS3A001354	TTCTGTAAACAACTACAAGGCTCCCCAAATTAAGTTCAAATATCTGTGAA[A/G]CAACGAGGTATAGATAGCCAAGCTGTCACCTTCAGAGATTCATCACAGCT	6	0.5	96	0.427083	0.583333
MGS3A001364	TTACACTGCGTTCAAATTATTGGTCAGCAGTTTTATGTTTTGTTCTTTAA[C/G]AGTGTCAGGAAAAGATGAACCAAGTGACAGAGATGCACACATCCTGGGCT	6	0.333333	96	0.276042	0.34375
MGS3A001365	TGTTTACTTGAAGCATGTACTCCATACTGCTGTGTTGATTTAGAATAAAG[A/G]AAATTGTCACGTGTGTTTGTAGTCCGTGAGTCTTTCCTTCAGCAGTGGCT	6	0.5	95	0.3	0.389474
MGS3A001372	AGCAGAGGAAAACACCCTAAGAGATGCCTTTCTAAGCAGGTCTGTGCTCC[A/G]TTTTGCTCAGGTTTGGGTTTGCTTTGTCAGCCAGCCAGAGCTCACCCACA	6	0.5	96	0.203125	0.239583
MGS3A001382	AGCAAAAAAAAAAAAAAAAAGAGATTTGCAGCTATTTATAGCCAGAAAAG[A/G]AGAAAGCTGAAAGTAATACACAGAAAAACCAAAACCAGCCTACAACCTTG	6	0.5	96	0.359375	0.21875
MGS3A001398	ATGTGGATGAATATTACTCCATTGTGTTTCAGATTCAGAGGGCAGGGGCT[A/G]CAGAGCAGAAACCTTCATATTTCTTGTAAATCAGGAATTATGCTGTCTCT	6	0.416667	95	0.115789	0.210526
MGS3A001438	ACTCTTTCTTTTTTCAGCTGTGAAAGATAAGAGGTTGAGCGCACAGCAAG[A/G]AGTAGAAATTCAACAACAAAAATAAATATTCCACAATGCTGAAGAAATCT	6	0.25	95	0.5	0.557895
MGS3A001465	AGGAACTAGGACTGAAAGCAAGTCATTTCAGACATTTGAGAGTCAAATGG[A/G]ATGCCTACATATTTAAAGTTAATTTTGAAACTGTGCAAGCATTTGGAGGT	6	0.416667	96	0.03125	0.0208333
MGS3A001480	ACCACAAAAACAGAAAGCACCCTGAATTAGTGATGGGAGCAGTAAATCAG[A/G]CTGGCATCAGGTGCTGAGGTAGGAAGTTCCTTCACTTCCACAAGTTTTGT	6	0.416667	95	0.347368	0.547368
MGS3A001546	AGGCTGTGACTATAGCCTTTTCTTTTGTGAACCTGTGTTTCTTAGCAGTG[A/G]GAAATTGGCAGTTGCAATTAGTCTCTGATGTTCTCTGCTAATAAGTGATT	6	0.166667	96	0.135417	0.25
MGS3A001574	TGATAGACAAAGATGTTGCACTTGTGGCAAACACTGAGCTGTGCACTCAG[A/G]GATTGACCTTTTACCACCTTCTCCAAAATATTCTGCCTTCCAAGATGCTT	6	0.25	94	0.478723	0.404255
MGS3A001580	AAGCAAAGGAAGAAACCTGGTCAATGCAATGATGGAGGAACTCAGTTTGG[A/G]ATTTCAGAATCAGGGGGCTGCAAGCTTCTTTGAGCTATCTGAAGTGTGGG	6	0.333333	96	0.385417	0.520833
MGS3A001586	TCTTCTATACCTCCATGCCCTAGACTTACAAGAGTATATCACCAAGAAGC[A/G]AAATTTTCACAAAACTTTGCATGGAATGTATACTGCCACTGTATGTTCTT	6	0.25	95	0.410526	0.589474
MGS3A001592	ATTATGAAATTACAAGCAGGAACGTGCTGCAGAATATCTTCAAGTATGTC[A/G]TACCAAGTTTTGATAACCTATTTATGGGAAGAGATGCACATTCAACAGTT	6	0.5	96	0.171875	0.302083
MGS3A001634	ACCAGAAAAATACGCTAGATTGCTACCTCTGAGCTCTAGAGAAAACCTTC[A/G]TAAAGGACAACACTTGTATACAATGTGAACTTTTGTACTTTGTACGCTTT	6	0.25	96	0.416667	0.416667
MGS3A001643	AAACATGCTGTGTAAAGCTGTTACAAAAGCTCCTCCCAAGCCCAAGTATT[C/G]AAGGATGGCAAGTTAAACACACTCAAAGAAGAGCAGAAGGGTGTTTGTCC	6	0.333333	96	0.442708	0.510417
MGS3A001644	GGAGGGAATTGAAACACTCATTTTTTGACACCCTGTGTTCTGAAGGTTCT[A/G]CCCTAGTGGCTTCTCCCAGAATGCTCAAAACAAAAGTGCGTTTCCTGTTT	6	0.5	96	0.4375	0.583333
MGS3A001658	AAAAAGCAACGTTCTGACTAAATGAAATATCATCATAAAACATACAAGCA[A/G]AAAAAGGAGTCCCCTGACACAAAAGCACCCACTGAAAAATATTCAAGAGG	6	0.5	95	0.494737	0.505263
MGS3A001850	GCCTACCAGAATTACAGTGCCAGCTTTTTTCCTTGCATCAGCACTGAGAA[A/G]CGACCAGGAAGAGGACAGAGATTTGATGGGTTTAGATC	6	0.25	95	0.152632	0.305263
MGS3A001904	CCTCTTTTAGTTTAAAACTGCCTCCC[A/C]GTGTCTTAGCACCATCCGCCCGTGTAAGAAGTTGGTCTCCCTCCTGTTCC	6	0.5	96	0.21875	0.3125
MGS3A001984	TTAAAATATCCAATTAAAGGCACAGTGAAAGTACACAATG[A/T]GTTTGCTTCACCTGTAGGTTATTTTTCTAAAGCTAGCGCTGAGGATC	6	0.25	95	0.221053	0.421053
MGS3A002158	CTGGAAAACTGGATGAAGGGACTCAT[A/C]GTCATCCAAGGCCAGGATGAGGGATGAAGGTGTAACTGTATTTGGGGTTA	6	0.25	95	0.163158	0.178947
MGS3A002177	CGGTTATCTGCAATGCTGCAAATACAAAAAGATTGCTTTGTCATGCAG[A/G]AAAAAAAGTCTGCATAGCTTCAAGGTCCTGAGTAAAAGAAGCAACTTGAT	6	0.333333	95	0.5	0.431579
MGS3A002264	AGCAAAAGCTGTTGCAAAGCAGCACTGATGAACCTATCTGGGATATGGAC[A/T]GCAATCCCACAGCAAGGATCGACTGCTGTGAGGG	6	0.416667	92	0.222826	0.358696
MGS3A002287	CTCTTTCCCTGTGTTTGACCTCATAATTCCTAC[A/G]TTTGTCTTATTCTGTTATTTCCATGGGAGAATCCCCTTTTAAATCAAGGG	6	0.5	96	0.390625	0.552083
MGS3A002306	CTCAGAAAATCTCTAGTTGGTTGAATCAGCGCAA[A/G]TGTCACATTATATCAGAAGTGATGGGGCTCTGGCTCACATTTACAGAGAA	6	0.25	96	0.0260417	0.0520833
MGS3A002581	AATTTTTTGTTTTAACCATTAAGAGCAATTATGAAGCATTTCTTTTGAAA[A/G]GCCGTAATTAGGGATGACAGACAAACAGTGGA	6	0.0833333	96	0.416667	0.416667
MGS3A002643	GTGAAACACTGTGATGAAGCCAGGACTTTTATAAGTCAAACCAAATGGGA[A/G]ACAGTCTCATTTTCAGGCCAAACTGTTGTACTGT	6	0.5	96	0.270833	0.354167
MGS3A002660	GTGATTTAATCACTGGTGTTGGCACTGCAATGTTTCTGCAGAACATAAGG[A/C]AAACGTAAAAGAACAACTGCATGCATGTGCATTTATGTTG	6	0.416667	95	0.442105	0.610526
MGS3A002741	TACCCTGTTTGTATTCGGAGCATCCCAGATGATAAATGGAGGGCAC[A/G]CAGGCTCAGATGTTACATCTCAAGCCTGATGGCTGTTGTCAGTCCCTGCT	6	0.166667	96	0.171875	0.302083
MGS3A002797	AACCTCCTATCTAAAATTATGGAAGAAAAAAACATCTCAGTGTGATGCTC[A/G]GATGTAACAGAGCGTCTTCAGATTTTA	5	0.5	95	0.168421	0.294737
MGS3A002814	GGAGAAAAGCAGCAGTGTGATTTTCACATTT[A/C]AAATAATTTGGAAGAAGAATCCAACCTAGCAAACAAGGACTGATTAAAGC	6	0.166667	96	0.270833	0.354167
MGS3A002841	TTTTTTTTTTCAAATCAATTTTCTTTCCTTAGTTGAAAAAA[C/G]CCTTGGAGTTCTGAGATTTCTTTCCTTGTTTTGACTGTCATGTTTTCAAA	6	0.166667	96	0.328125	0.364583
MGS3A002856	TAGCCATGGCATATTCAAACCTGACTACATTGAAATTACAGTTCAAATTT[A/G]TCCCCTTATGCAGTAAATACCTGGG	6	0.5	96	0.427083	0.645833
MGS3A002870	GGAGACAGGAATGCAGCCCTCTGATGCTTTCTCAA[A/G]GCAGTCTCTCAGTCTTCACGGCTGTATGGATTTTTTGGCTTTTCATCATT	6	0.5	96	0.473958	0.447917
MGS3A002872	GGATATCTCCATACTTCGTTAAGCCAGCACTTCTACCTTTGTGCTG[A/G]TTCTTGAGGGTTTATTATGCTTAAGGCAGTAACAGCCTTGTGTA	6	0.333333	96	0.302083	0.4375
MGS3A002889	AGCCCCCTTGCTTATCTTTGAAGAATGTGGGTTTAGAAGGTGGCTGATTT[A/C]ATCTTTTCAACAGTTCATATGGATGGGGAGCAGCTC	6	0.416667	94	0.361702	0.446809
MGS3A002892	AGTAATATGCTGAGATTCTCTTTAGGTTTGGTTGTTAGGACTTTTGCTTC[A/G]TTTTCTCAAGCATTAAGTGGGATGTCAGGGAAAAGAAGTTAC	6	0.166667	96	0.09375	0.0416667
MGS3A002914	CAGATGATTAGCTTAGTATCTGCAGGGGACTCATCATCAATTACCACTGG[A/G]GAATGTTAAGAATTCATTTAACTCAGCCCATGAGC	6	0.25	96	0.244792	0.447917
MGS3A002976	CTCCATTAGTGGTTGGTCATCCCTCTGAGCTCTCTTCCAGTTCCTTGTTA[A/G]TTTCATATCCACTAACTTCTGGCATTACCAAAGATTTGT	6	0.416667	96	0.28125	0.395833
MGS3A002986	TTTTTTTTTTTCTCTGTTGTAGCTTCTGTTTCATTTGG[A/G]TGAAGTCAGTGTGAGCCTGTGACAAGTGTACGTTCCTCTAAGCAATCCCT	6	0.25	96	0.0416667	0.0625
MGS3A003023	ATTGGAGAACATGGTACTCTGTGCCATCCTGCAAGCTCTCTGGCTCTTCT[A/G]TTGCAGGCACTTCCTGGGATA	6	0.416667	96	0.166667	0.270833
MGS3A003050	TGGATGTAGGCCAGACCTACTGTATTTGACGCCAGGAGGAAAGCTTACTG[A/C]TTGGGAAGGTGGGGGGGGTGT	6	0.5	94	0.361702	0.553191
MGS3A003078	AGAGCCAACAAAACAGGACCAGGGCATTTGAGGGAATGCAGTATAACCTC[A/G]CTGTGGTCAAATGTCATGTGAGCATTTA	6	0.0833333	96	0.0208333	0.0208333
MGS3A003133	CCTGTGCTACTAGCTGCCCTCTCTGATTCTGCTTTCCAGATGCACAAA[A/G]TTTTCCCTCTTCAGTAAAAGTCAGAGAGAAAGATATACAAATCTCAGCAC	6	0.333333	96	0.151042	0.239583
MGS3A003214	TCAGAGCCAAAATTCGGCTTCAGTAGTATGGTTGGCATCAGTGCTACGTA[A/C]TTCTGCTTTCCTTCTGTAGCTCCAACACTAACTCTGTTGTCCTGGGC	6	0.333333	96	0.427083	0.520833
MGS3A003231	AAAAAATACTTTTCCTTGAGAAAAGTTTCTTCCCA[A/T]GTGCTATTAAGCCTTAGTAAGTAAGAAAATACATAAGAAGTTCTAGAAGA	6	0.25	95	0.4	0.505263
MGS3A003240	CATAAGCTGGATTGTAAGGTTGTTTTTTCTTTTAGCTGTAGCTGACCAGA[A/G]TAATTGTTGCATAGAAAGCTAAAGGTTAAAAATA	6	0.333333	95	0.426316	0.536842
MGS3A003255	CCTTATTTTCACATGGATACTCATGCTTTATCAATATGTCCTGG[A/C]TTTTAATTAAAAGCTGAGTGTACAAATGTGCTTTATATCCTGCAAACGGG	6	0.0833333	90	0.0777778	0.155556
MGS3A003266	TTCCTGAGGACAAAGCACTTATTACAGCCATTTATCCC[A/C]CCCTTCAAGTCCTACATCCCAGCAGCACAGCTCTTGCTCAATGATA	6	0.416667	95	0.242105	0.378947
MGS3A003280	TTATTTCTCTAAGCCCTAGTCTCCTCCAGCTGTTCCTCATCTGCAAAATG[A/G]GGATAATGATATCTGCTTTTCTGAAGGGACTGGAGAC	6	0.416667	96	0.229167	0.375
MGS3A003282	CTCATTTTAACCAACAGTCCATCATAGAT[A/G]TGTTGGCTCAGCTTTCATTTGGATGCTAGAGATTTATCTGAGGAGTAGCT	6	0.25	96	0.223958	0.322917
MGS3A003300	GCTGTGGGGAAGCAGCACAGGAAAAAAACAAGACAAACA[C/G]GTTACAACATGTGTTAAATATGTTAAAACAGCATCATCCT	6	0.333333	96	0.171875	0.260417
MGS3A003371	GGTCTCTCTTTGCAACCTTGAAAGATTGTAAAGATGCAGACAAAACAGAT[A/G]TCCACACTTCCAGCACTGAAATCAGTGTTCACTGTACCCTCTTGC	6	0.25	89	0.494382	0.516854
MGS3A003430	CAGCTTCAAACAGCAAGGAGCAAGAGAGTGACTCAGAGAGAATCCCTCAC[A/G]TGCAAGTGATACAGAACATTTTCAGGTATTGATGGGCACTTAAAA	6	0.5	96	0.354167	0.395833
MGS3A003474	TGTAAGGGTACTCAGTATTTGCAT[A/G]TCTCTTTTCTCCAGATATGCACTTTTCAGTGTAAGGCCCTTAAGTGG	6	0.166667	96	0.166667	0.25
MGS3A003499	TCACCAGCATGAGCTCACTCGCAGTCGATG[A/G]GGTTGGCAATATTAACAGCATTGGAGTGTTTGACTGATATGGGAAAATGA	6	0.416667	96	0.260417	0.4375
MGS3A003524	CTGTTCAGACAGCTCCACTGAGGCCTGTTGCAAAGTCTCCTGAATCATCA[A/G]AGTGTGATTGGCTGATTGCTCCTCTTCTTTTACCTAGGA	6	0.416667	95	0.452632	0.442105
MGS3A003574	ACTAATTCTTTCTGAACTAGAAAAATACATTTGCATGATAATATCAT[A/G]ATAATGCATTATACTCATTGCATTGCTCCAAGTGTAGGCCAGGTCTGGCA	6	0.25	96	0.296875	0.489583
MGS3A003585	TTTAATAAGTTTGGTGCCCAGT[A/G]TACGCTGTGAACTTGCATAAGAATGAAAGTAAAACAGAGAACTCGGGGTA	6	0.333333	95	0.4	0.421053
MGS3A003623	TTGTGAATGGCCCTACTGCAGAGTGAAGTAAGAAAAGTAAGAAGAGGATG[A/C]AGGTATCAGTTCTGGAAGGGTGGAAAGGCC	6	0.416667	96	0.135417	0.166667
MGS3A003659	TTCATGTTTCCAGCACCAGATTAGTGCACAACAGTTCCCATTGAGAGCAG[A/C]GATGGAGAATTTCCCAATTTCCTTCCAA	6	0.333333	96	0.34375	0.4375
MGS3A003663	AACTGTCATTCTCTCCAGCCTAATAGGCAGATACTGTACAGTTGCTATTA[A/G]GGTATATGCCAAACCGTGGGTGAAGTGC	6	0.25	95	0.0736842	0.126316
MGS3A003730	GGAAGGGGAGACGGGAGGAGAGGAGCAGCAGAGATTGG[A/T]GGTGAAGGCTGATGTGAGAGAAATACGGTGACATTTAGGAGTCCT	5	0.3	93	0.268817	0.537634
MGS3A003775	CCCTCGTGGCCCTCATGGTTCTGCAGCTCCCATCATGGTTTCAAGCACCC[A/G]GTGCAATCAGATGAGCCCCAACAGGTGGAGGGGGAGCAGGAGTTGCTG	6	0.25	95	0.142105	0.284211
MGS3A003776	CTTTCACTGGAATTTACATCAGCCTGACTCTGG[A/C]CTGGCTCATTTAAACAAAGACATCAAAGAAAATGTCACTGTGTTTTCCTA	6	0.25	96	0.244792	0.364583
MGS3A003841	TTGATGGAGGATAAAAAAAAAACCTCCATGAAAAT[A/G]CATCCACAATTGCATGTCAGCAGGGAAAAACCATACCATACCAGCTCACC	6	0	81	0.104938	0.111111
MGS3A003855	ACATAGGAGGCAATGACTCAAATCTGAGTTAAACCAGAAAAACAGATC[A/G]CTTTTGGGTTCCTGAGCAGTATAATTGGTCAGAAACCACGGGCCCA	6	0.25	96	0.0833333	0.145833
MGS3A003892	TTCAAACTACTACTATGGGATTAGGAGACAAAAGCACACTGATTAGTTCA[A/G]AATACGTATAAAATGGAAGGAAAATGAACAGCATAGCAGCAGT	6	0.333333	96	0.359375	0.552083
MGS3A003933	GTCCAGTGCTGGTAGCTGTTTACACAACGATGGACT[C/G]CACTCTTTAGTTTTCTCCTTCCTGAATCAGAAATATGAATTAAGAGGAAA	6	0.0833333	95	0.210526	0.294737
MGS3A003945	AGCAAATTCTTTCTCAGCAAGCCGGAAATCTGTTTTTAATGCACTGACAG[A/G]GAGGTGACACCACGAGGTGTCTCTCCTT	6	0.166667	96	0.322917	0.416667
MGS3A003982	CACAGTTGCAAAAAGGTCACTTACGACAAGCATGCACTGGAAAAGAATGG[A/G]GTTCTATAAGAAGCTGAGAAAAAGAGTTTTTTT	6	0.25	95	0.315789	0.484211
MGS3A004009	TTTCTCTCTACCTTCACCTGTTACTTCAGGGTTATTTCTACAAAATCACT[A/G]GAACGTCTTGGGGCATGAATGTATTGTAA	6	0.416667	95	0.378947	0.505263
MGS3A004012	CCAGGGTCTTCCAATTTTTCAGCTTTAATATCCATACAGTTGCAACACCA[A/G]ACCAACTGTGTTTGCTCCTAATGAAAGCGG	6	0.333333	95	0.473684	0.463158
MGS3A004014	TCTTAAATCACAGAACCTTGTAAAGGACAAATGAAGAGTTGCAGAAGAAG[A/G]TAATGTCCTGTGCTGTCTCCTCAATGCAGAGGGCCCTT	6	0.25	96	0.328125	0.385417
MGS3A004017	GATGGGGAGGGCTGTCAGCATTGCCCCAGAGCTGCAGTGCTGTTCTCCCC[A/G]GGGTCAATGGGGATAAGACCTCCACCTCTGCGT	6	0.333333	95	0.405263	0.642105
MGS3A004018	CCTATTAATGAGTCTCCACAGAAGTCACAACCTCAGGTTTATCAGTTAGC[A/G]TTGGTGATTTAGGCAAGCTGTATTAAGACAAGTG	6	0.416667	96	0.369792	0.552083
MGS3A004106	TCTTTGCTGCTCAAATCTATGTAC[A/G]TCTGTATCTCTGACCTACTTCTTCCCAGTCCCAAAAGACCACTGTGGTAT	6	0.25	95	0.278947	0.368421
MGS3A004115	TCTTCTACTTGCCCATCCTTCAAGCACATTTTCCACACACAGTG[A/G]AACCTTTTCACCAAAAAAGAGCTAATA	6	0.25	95	0.2	0.336842
MGS3A004120	CAGACCTCTAGAGCAAATCTGGCATGAGAGAGATGTGACTTTTTCTGATT[C/G]TGTTACAGATTTTGCAATCCAAATTCAGATTTTGGAATCCAAATT	6	0.416667	95	0.342105	0.410526
MGS3A004124	AGACAGTGTAAAGGAATCCGCAGTGT[A/G]CAACTTGTGTGTGAGAGATGAGTTGCAAAGGGATGGAAGGCCTTTCAGTG	6	0.25	95	0.136842	0.0842105
MGS3A004168	TGATACTGTCATGTCGTTTTGATGTTCCCATGCTTCCTGCAAGAAATACC[A/G]GGTGTAGGATGAAGCTCTCATAAACTCATGGC	6	0.416667	95	0.389474	0.421053
MGS3A004198	CATGTGTGTATGTATGCATGTTTATGAAAATACAGCCACAGTTGGTTGTG[A/G]CAGAGTTGTCCAGAGCTAGTCTGCCTC	6	0.333333	95	0.494737	0.442105
MGS3A004223	GCATTTTGTCCCCTTTTTCCTCATATCATTTGTT[A/G]CATCACAACACTGCAAGCAAGGTCTCAACTACCCCATGCTTTGCCAGCTA	6	0.333333	96	0.369792	0.53125
MGS3A004275	CAGCACCCGCTGGTGTTATTTACCCACTCCTCAGACCAAGGAGCTGCAGT[A/G]CCATGTCTCTACAGGCCTTGAGAGGACTTGACAAGCCTGTGGTTCAAA	6	0.416667	96	0.354167	0.520833
MGS3A004325	ACCCTCAGTACTTTGTCTGGTTTCT[A/C]TTGCTGTAGTTTGTCTTACTTTGTCTTTTGATGCTGAAGAAGTGTTTTGT	6	0.25	94	0.356383	0.5
MGS3A004329	TGCATCTTTGTCAACTTCTCTGGTAACACTGACTACATCTACAA[A/G]TTCATGGAGGAAATATGGAATCTCTGTGTTGCCAAAGGCTTTGCGCAACT	6	0.25	96	0.3125	0.4375
MGS3A004337	CTGTAATAGGCTCAAAGGAGGACACAAACTGTAAAACTATGGAAT[A/G]GCAGAGTTCTCCAGCTGGATAGAGATGGCAGATGGGGTAATGTGATATAA	6	0.416667	95	0.305263	0.463158
MGS3A004344	AACCCTTAACAGCATTGCCCTGACAAACCAAGTACTGCACCCCA[A/G]CTGCAAGTTAAGAATTCAATGAAAACAGGCATCAGGGCTTGAAAACAAGA	6	0.333333	96	0.21875	0.333333
MGS3A004352	TGGGTATTTCTTGTCTTACATGCCAGCAGGCACCACTCCA[A/G]TATGAATAAAGAGGTCCTCCCACAGTCCCTAAATGGCAGCTTGCTCCTCA	6	0.333333	86	0.284884	0.406977
MGS3A004377	AGATATTAGGGATTCTCATGCTTGGGAACTGCT[A/G]CATTTGGGTGGTACTTTGAAA	6	0.5	96	0.489583	0.541667
MGS3A004379	ATATGGCACCAAGAAGCAAATTTCTTCAGTGCAAACATTG[A/G]TTTCATGTTGCCAGTGCATTAATTAGCAGACTTCGCACTCCAGTGCACGA	6	0.5	96	0.375	0.541667
MGS3A004398	AGCAGATACACAGCAGATAAACTGAACAGCACAAACTATTTTAACCAGGC[A/G]TTGTGCGACATCTCCCTGGTGGTGTGTAGGTATTGC	6	0.166667	95	0.394737	0.494737
MGS3A004404	CTTAAATGTGTCCATGGGCAAAAACTCAAACCCTGGTGAGACCAGTTTTA[C/G]AAGTGATTTGTATTTTGCATTTGGG	6	0.416667	95	0.0736842	0.126316
MGS3A004434	GTTCCAGGCTCTCTGAATGAGAGATTTATGTATGGTGTATCTCACAGAGC[A/G]GTGAATAGCTTAAACAGTCTGAATTGG	6	0.416667	95	0.484211	0.442105
MGS3A004440	CAGGCAGGACCATACCTCTTTTCCATAGCTGTAAGCACGT[A/G]GCTTGCAGCAACCTGGCTATCACGCATGGTACAAGCAAGGCTTAAAGGTG	6	0.25	96	0.244792	0.364583
MGS3A004452	CATTTAGCACCTAGACTTAGAAAATGC[A/G]CCTGGGTCACAGAAGTGGCCAGGCCCTAACAGCAGATTTCTTTTCTC	6	0.5	95	0.484211	0.421053
MGS3A004500	TCTCGAGTTTTCTTCCCAGTGGGCA[A/C]TAGAAGCCTGTTTATATAAGCGGAGAGGGAAGCTTACTTTCCCATTACTT	6	0.333333	96	0.421875	0.635417
MGS3A004504	AATCGCAGTTTCTGTCATTCAGTGCTGGTTTTGTATGAGTAAAGGCATT[A/G]CCTTTTATTTTTTTTTATTTTTGCTCTTTGCCTACCATTATT	6	0.25	94	0.489362	0.574468
MGS3A004515	CCTTCTGGCATTATCAGTGGTT[A/G]GGAATTCATTTCTTGTACTGTTTTGTGGTTCTTATACTTAATCCATTGCA	6	0.5	96	0.5	0.645833
MGS3A004543	CTGGCCCAGTGCCTAGCTTTTACCTTCAGTCTGTTCCATCTCGTTCTGTA[A/T]GCAGAGATAGCACAGCTAGAGCAGAGCCC	6	0.416667	94	0.351064	0.531915
MGS3A004549	TGCCTTAGCTTCCTCGAGCACTTGAGGATATTT[C/G]TAAGTTGAAGGGGACCAAATCTGAATA	6	0.333333	92	0.13587	0.25
MGS3A004571	CAGCATAAGACAGTATCGAGCTAAATCCTCTCTGGCAAAGTGTCAGGGAT[A/G]TCAAGACCTTTAAAACAGTTCTCCCAG	6	0.5	93	0.430108	0.537634
MGS3A004591	AAGCTTTCATGTCCCACATTCA[A/G]TCACTCATGCCCCATCATTCAATCACTCTGTGTGTTTTTCTCAACTCCTT	6	0.25	95	0.315789	0.463158
MGS3A004593	AATGTTATAAGGGTGAATGCCAGTTTAGAAAAAGGCAAAATGTCAGCAGC[A/G]TAATTCCTGATTTACTTCTAACTGAAATGAGAATATTT	6	0.416667	94	0.5	0.510638
MGS3A004597	GCATCTGCAGGGAGCAAGGCACAGAGGAAAATAAACAGGCAG[A/G]GTATTTGCTTATTGTCTAACAATATGGGAATTTTGGAGCCCAGGTGCTTG	6	0.416667	96	0.364583	0.5
MGS3A004639	GATACATACTCTGTATCTGAGAATACATGCTATTGTGGTCAGGACTTAAT[A/G]AGTGGCTAAAAATCTCAGAAAGATTATT	5	0.1	95	0.00526316	0.0105263
MGS3A004666	TTTTTTTACCACGATGGAATGTTTTC[A/G]GGAGTATTTGCTGAATACACAGGATGATTTGCTGCTAAGAGCGGTGGCAA	5	0.2	95	0.0631579	0.126316
MGS3A004670	CTTGAAGCTCGCCCTCACTGTAGTGTACACGGTACTGAAGTCCACACAGT[A/G]CTATTCAGCAGTGTTCCTTCCCTCAGGAACTG	6	0.166667	96	0.296875	0.46875
MGS3A004678	AGTAACAGACTGAAGGATGAGAACAGATGTGCAACATAA[C/G]CTTTGCCAAGAAAGGATGACAAGAATCACGAAAAGAAGAACAGGAAGCCT	6	0.0833333	96	0.0625	0.104167
MGS3A004719	CTCATGCTTTCCGACCACCTTCAGCTGAGACGCTCCTGGTTAAAAGCAGC[A/G]AGAGCGCATAAGTTATCTTCACTTACTGCACAGCTCATTGCGGGG	6	0.25	96	0.145833	0.229167
MGS3A004790	AGGTTGCGAGTAAGCCAAACATAAATATGAATATGCAAACG[A/G]TAAAATGAACCCCTCTCCCATTCAAAGAAGAAATCTATCAGTTCTG	6	0.5	96	0.453125	0.46875
MGS3A004806	GAAGCATCAAGATGTTTCCATGT[A/G]TGCTTTCCCCATTGAAAAGCACCTGCAGACTCATTTCCCACAGGGAA	6	0.25	96	0.375	0.604167
MGS3A004841	TTCTCAGGAGTTTATTCCTTTAGAA[A/G]ACTCCTGAAGACCAAACCATCTCTGTGTAAAGATGTGAAATTCTT	6	0.25	96	0.385417	0.479167
MGS3A004863	GTTTGTGCATTTTCATTAGAAAA[A/G]TGTTTGATTCCAGCCTCCAAGGCTTGCCACCGTTAACTACCATGTTAGCA	6	0.166667	96	0.03125	0.0625
MGS3A004873	AAGCAAAAGGATTATTTTTATTCCCTGAC[A/C]TGTTTACAGCATATTCACGAGCTGTACTCCTTCAGCCCCACAGAAATAGT	6	0.333333	95	0.331579	0.452632
MGS3A004960	AACACCTTCTATCTAGGAGGTGACAATCTAGCGTAAATCATTTTTCCTGC[A/G]TTCACTAAAACCATTTTAAAACCAGTAGTC	6	0.5	96	0.244792	0.34375
MGS3A004962	AGAGTTACTGCCTGCCTTATATCACTGCAAGTTCTC[A/C]ACACATCTGGGCTGAGAACGCTTCCAGTAACATTAAAGTGCACTGTTTTG	6	0.166667	96	0.0833333	0.166667
MGS3A004995	ACATTACTTTGCAGCTGGGTTGCTGCTGCTGTTCGCAGGGACTTGAG[A/G]AGAATTTCCAGGGGATTAATAGAAAAGCCAGGGCAGTTTTGTAGAGTAAA	6	0.333333	96	0.0416667	0.0416667
MGS3A005019	GCAATGTTAATAAGGTTAGCAGCCTGTTAGTTGAGCAGTCCTTGTAAGA[A/G]TGAAATAATTCTCCTTTTAATTCTGAATAAGGTGAG	6	0.5	96	0.03125	0
MGS3A005026	CATTCTGTGGAATGAGTATTTTAAA[A/G]CTGAACTGAAATAAGACAAATCCCAAT	6	0.0833333	96	0.015625	0.03125
MGS3A005046	TAGAACATTTGACTGCCACGGACACCATGCCACAGCCTGAGGAAGAATCA[A/G]TTCATTTTAAGAAGTACAAAAGGCAGCCTGTT	6	0.0833333	96	0.145833	0.291667
MGS3A005103	TGTCTGCGTAGAGTAGTGTGACAGATGGTAGCTGTTAGAACGGGACTGTA[A/C]ATGGACTTTGGAAAGCACTGCAGAGCCACAGCTAA	6	0.25	95	0.352632	0.6
MGS3A005114	CTGTCCTTTGAATTTTGAGTAATCAACCTTCAGGGTAGCAATCTATGTGT[A/G]TTTTAAGGATGATTCAATATGGTGAAATAT	6	0.416667	96	0.432292	0.510417
MGS3A005132	TGTATGCTGGGGGCTATAGAACAGCAGTGCTTCGTTCTCATTGCATCTCT[A/G]AAAACAAAGCCTGGCCCCGAGCACAGCACTGAGGCTGT	6	0.333333	95	0.478947	0.6
MGS3A005144	GACTCATGGGCTGGGCCGAGCATACAGGGTGGGGAGAGCCGA[A/C]CTCGTTTCTGCTGTTTTCAGGTCAAACTCCAAAAAT	6	0.0833333	96	0.0625	0.125
MGS3A005175	GAACAGTTTGCCCATTGCCTATCAGTGCTGGGAAAGTATAGACAGGATAT[A/C]TAGCCACCAAGGGGCATAGCTGGGACATCTCAGACATCAA	6	0.166667	94	0.0106383	0.0212766
MGS3A005187	TATATTTTTTCTCCTTTTACTCCTAACCCAGATAATGTGTGATTGAGCTT[A/G]GTAAATGTAGTAGTCTTTGCTGCTGCAGAGGGGCAGTCTG	6	0.416667	96	0.369792	0.53125
MGS3A005216	CTGATGAGGATGTAAGGGTACCTTTTTCTGCTAGC[A/G]CACCCACTGCAGCTGGGCCAGAAAGCATGCTGGAGCTTAGTACCCTGGGT	6	0.0833333	96	0.00520833	0.0104167
MGS3A005280	TTGTCAGGCTTTGCAGAAATTCAGCTTTTAGAAAT[C/G]GAAGTATTTGCAATTGTTTGAATCAGCAGTGTTAATGCAGCCT	5	0.5	93	0.258065	0.494624
MGS3A005291	AACAAAAGGCTTTGAAAAAGGTGATGCATCTC[A/G]AAGAATCACTGGTAGCAGAGTGTAAAT	5	0.5	89	0.258427	0.269663
MGS3A005329	ACCATGAACAAGGGCCTGCGTGCCACGCTCCTAAACATCTGTACCAGC[A/G]GAGGTGACACGCTATTACTCTTGCCACTGCTGAAAGGCACCACCCACACC	5	0.2	81	0.259259	0.197531
MGS3A005360	TGTGTTACTGGGGAAGGTCAAGTACCAAACTTCCCCTTATCTTCTTTCAC[A/G]AGAACAAAAATTGTATTTAATTTCAG	5	0.4	95	0.115789	0.210526
MGS3A005486	TAGGGAAGCCGAGTGACTCTGGGAATTGCACTACACGTCA[A/G]GGACACCTCGAGACGTCGGT	6	0.416667	95	0.463158	0.273684
MGS3A005502	TCTTCCCCAGTATCACTGTGTTTTTCTCTCTCTCACACTGGCAGAGCCTG[C/G]GGTTCTTCAGCACTTCTTGCTTT	6	0.416667	96	0.260417	0.375
MGS3A005510	ACTGGAAATGTGCTCTGGTACTAAGGACTAATTGCAGAACTGTCTGTGGA[A/G]TATAAGGTGTTACTCCTTAACATCTTGGTC	6	0.416667	96	0.192708	0.28125
MGS3A005516	CAGAGCGTAAAATTCCAAGCTGACTGCAAAGAATATCAATAAAGAATTGA[A/G]AGTTAACTGTGAACCAGAGTCAGCAATCCATACA	6	0.5	96	0.140625	0.177083
MGS3A005538	AACCTGTAGATGAGGGGCTCACGTGCACAATGATGCTTAGC[A/G]TTGGTAAATTGGACTTAAAAATTCACTAGTAACACCTAGAAAACACCAAT	6	0.166667	96	0.166667	0.208333
MGS3A005556	ACATTTCAGCCTTGTCTGTTTTGCAGGTTGTTTTGTGTTGGTTCATTCAA[A/G]TGATGCCATGGCATAAGAAGCACCTTTTTTT	6	0.166667	95	0.463158	0.378947
MGS3A005565	GCTTGTTTGGCAGGAGGAACAAGGCACAGAAGAAAGAAAGACTTCTGACA[A/G]TAAGCAATGTGGACATTTGTTTGACGTTAAAATGGGTCAACACGT	6	0.166667	96	0.0104167	0.0208333
MGS3A005575	TTCACAGGCACACATAGAACTCACAGACTGCTTAG[A/G]GCTGATAAGTCAGTCCTGCCCTGCTGCCAT	6	0.333333	94	0.308511	0.468085
MGS3A005605	TTATAACTCTGAAATGTTTCCTTTGTTACCAGTAACTGACAAACCTGCAC[A/G]CACTGCTCAGAAAACATAAGAGCT	6	0.5	93	0.403226	0.333333
MGS3A005662	CATGAAGTTACATCACAAAGTGTGAAAGGACAATTTAACCAAACCT[A/G]AACATAACTGCATACTTTCATTTCCCGTT	6	0.333333	95	0.163158	0.263158
MGS3A005717	TATCTTCAGAGCACAAATTTTGGGCCTTTTTTTTTAACCTTTTTTTTTTT[A/T]AAATGAGTTTGTTTCAACTTCCCCTAGATAAGTTGTTGATG	6	0.166667	94	0.0212766	0.0425532
MGS3A005799	AGACACATGAGTTAAAACACTTTTTCTCCCTATGGGAGATAACTGGCGAG[A/G]CCTGGGTAGCAGGGGGGTACGG	6	0.416667	93	0.295699	0.225806
MGS3A005826	AAACAATTTCCTGAACCAATTGTATGAACAGGTACATATGACTGGAATGG[A/G]AAGGCTTTCTTTTTTTAAGGCTATA	5	0	95	0.0631579	0.105263
MGS3A005874	CTTTCTCCCACATTCATCCATTTACTTAAAAA[A/C]ATGCTTAGGAAAAAGCCCCATGTGCCTT	6	0.416667	95	0.484211	0.463158
MGS3A005884	TGTATCACTTTTTACAATTGATATTAGAGCACTTGAGAGGGACCAAGCAA[A/G]CACTGGGAGGCTGGAATGTCACTTTCA	6	0.5	93	0.268817	0.451613
MGS3A005901	CAGCTCAGGACTGGAGGAGAAGAAGGGCAGAAGCAATTGATTAA[A/G]GCAAAGTTTATCTATCTATTAAAGCAAAATTCCTCCTACCTCCGCCCTGG	6	0.333333	96	0.338542	0.427083
MGS3A005921	GTACCACACGTAAGACAGTAGCCTTATATCAGGTCTGAAATTATGCTCCC[A/C]AGTACCACATGCATCATGATTT	6	0.166667	96	0.369792	0.447917
MGS3A005937	GGGGGCAATAGTTACAAATGAATGAATCTTTGTAGGAAAGGCCTGTAACA[A/G]CAGTCACCAGGTATGTAGGAAGTGGATGCTGTGCTGAGCAAGCAGT	6	0.333333	96	0.177083	0.145833
MGS3A005948	TGCTTCCAGCTCTGTGGCATCTCAACTCTTTCTATCCACAGCTGGGAAGC[A/G]AAGTTTCCTCAGGTGAACTCTGTCTGCAG	6	0.5	96	0.4375	0.645833
MGS3A005972	TTAACTACTGTAATATAGAGCAGACTGAGGAGGATGTTGTGTCCA[A/G]GTCTCCTCAATTAACCTCTTTGTCTAGAAA	6	0.333333	96	0.463542	0.552083
MGS3A005979	CACTATCTTTGGCTGGAAATCAAATGAGGAATTTA[A/G]AATGTGCTTTGGAAATGTTATAT	6	0.5	95	0.415789	0.347368
MGS3A005999	GCAGACAGTGTCAAAGCAGTA[A/G]GTGAAATGATACGTATGACAAATGTCAATGATA	6	0.333333	96	0.328125	0.46875
MGS3A006022	CACCTGCACATTCATGTGGGATGCAAGTCATATCGAACCCAGCTCTCAGG[A/C]GATGAATGCTATTTGGTATCAAACTCTTCTTCG	4	0.25	94	0.281915	0.351064
MGS3A006029	TTTTTTGGTATCAGCTGGCTTCCTTGACAGGTTTTAAAT[A/G]ACAAAGTTTTGTAGGCATTGCCACCTAGTGGTTCAATATC	6	0.416667	95	0.373684	0.494737
MGS3A006033	CCAGAGGTCTCTCAGGACAGCTCTCCCCTTGTGTCCCCTGTCTTTGCCAG[A/G]GGGAATAACTCTCTGTTTGCTGCTGAAGTC	6	0.416667	95	0.494737	0.610526
MGS3A006113	CAAGCCAAGAGGCCTCTCATTCATATATGGAAGAAGAACTTTGCTTTAAG[A/G]AGAGCGCTCCCCAGCCCTG	6	0.166667	95	0.126316	0.252632
MGS3A006146	GTTCTAAGGGAGAGCGTTCCTACAGTTAACATTTCAGTGAAACAACCAGG[A/G]ATAAGCAGAACAAGTTTCCATA	6	0.166667	96	0.03125	0.0416667
MGS3A006252	GCACAGTAAAGCCATGTGGCACAAGGAAGGTGTCCATTTTTAGTTTGCAC[A/G]TAATCTAGCATGAACAAAATCAGCTGTCCT	6	0.333333	96	0.151042	0.239583
MGS3A006253	ATGTTACCCATCTTTCTATTTGGGAGTCAGACCCA[A/G]CATTCAGCTTGACTGATACTATAAATAATGCCACCTTGTCACTAATGGCA	6	0.166667	96	0.229167	0.375
MGS3A006264	ATCAAATCAATGGAACCAGTAAAGGACACTGCTGACCAGCTATCTGC[A/G]TAGCATTGTAAAACTTTGGTCTCAGGCTGCCACTAATCCTGTCTTACAGG	6	0.416667	96	0.317708	0.239583
MGS3A006272	ACGTTTACTGTTGATTTTTGAGCTCT[A/G]GTCTTTCAGAAAAGAAAATTTTATAACTAGAAGAGTTGACAAGCATCTCA	6	0.333333	94	0.425532	0.489362
MGS3A006279	GTGACGTTCCAGCACAGGGTCAGCCAGGGCAGTGCTGCTC[A/G]CACCACATCAAGCAGTTTCCTGCACA	6	0.333333	93	0.0645161	0.0645161
MGS3A006320	GAGGGTGGCTGGCATGCCAAACAGCAGAACTTCAATCCAGA[A/G]GGAAACAGAGGGCAATGCTGACA	6	0.416667	95	0.321053	0.368421
MGS3A006342	ACTGAACCCAGAATTTATCTCCACTGCCA[A/C]AAAGGTGGAACCACGGAGCACATAGGGGGGAAGTCAGTGGTATG	6	0.25	96	0.322917	0.25
MGS3A006383	GATCATTCAGAAAAGCCAGTAGGAAGCAGTTTTTACAAGTTAAGT[A/G]TAATGACAAGAGCTGCTGAAGTTGTTAACCTCTTACAGCTAATACA	6	0.5	95	0.3	0.326316
MGS3A006432	GAGACAGTCACAGTTTCTCTTAAAGCTTCCT[A/G]CAGCTGGTTGGGTTTGTTCATGCATTTGCTGTAGTCCCTTTTGCCTGTAG	6	0.25	95	0.442105	0.568421
MGS3A006435	AACTGCATTTTCCAGAAATTTAACTAAATTT[A/T]AAAAGGGCACCACACTTCAGCTGTATATGAAGTCCTAACTACAGTTTGAG	6	0.333333	96	0.328125	0.510417
MGS3A006450	AAGGGGTTGATTTCTTCATGTGGAACAAAT[A/G]GCACCTACTGACATTCATCAGCACTTGCAAACATTTCTGGAGACCAAATA	6	0.416667	96	0.354167	0.5625
MGS3A006472	CAAAACCATATTACTGCATGGATGAACCAGTCATTCAGATATTTACTTCT[A/C]TATGGCCTACTGTGTGTCTAACATCCACACCTTTTCTCTTTAGTAC	6	0.166667	95	0.136842	0.252632
MGS3A006539	GGGTTGAGAAATTTTACCCCAAGCTGTTT[A/G]TATGTGGAAGAAGCATCCTATC	6	0.5	96	0.307292	0.489583
MGS3A006575	AGACGCGCTGTAAATATAAGCAGAAAACTTTGTTAGAGCATTACTGCATC[A/G]TTTGTTTCAAACTATGCACCTGTTG	6	0.333333	90	0.488889	0.533333
MGS3A006595	AGAAATCATCTTCAGAGATGATTTTTTCTGGGACA[A/C]TTAGTATTGCAAGAGAAGCCTCT	6	0.333333	95	0.178947	0.126316
MGS3A006608	AGGAACTGGCAGAAGCTGTCCAGAGAAGTTGTATG[C/G]GACTTTGGCAACCCGGTATAGTGTCCCTGTCATGCATATCAGGTTTTCAT	6	0.416667	96	0.46875	0.5
MGS3A006654	CCAGCAGAGTGCAGGAAGAACTTTTC[A/C]TCTCAGAACAAATTGATTTGATTCATCTCTCGGATGAGAAG	6	0.25	96	0.369792	0.40625
MGS3A006669	ACCTCAGAAGAGAGCAAACCAA[A/G]CTGAATAGATGAGTGTCACCCCTTCCCAAGTA	6	0.333333	95	0.426316	0.515789
MGS3A006722	TGCAGTGCATCAAACAGTGCTGTAAGAGAGTAAATT[A/G]ATGTCATGTTTCAGAGCAGCAGCTCCCACAGAGAG	6	0.416667	96	0.322917	0.375
MGS3A006739	TGCAAATACTTTGGCCCAATATAACTTCTAAGAAGCCAATAGAGTAC[A/G]AGCATTCAAGCTGACATGGCTGATGG	6	0.333333	96	0.0885417	0.114583
MGS3A006742	AGCAGAGAAGAGCAGGTAAGAATTCT[A/C]ATTTTCGGTATATTTTCTGGACTCTATT	6	0.25	94	0.409574	0.43617
MGS3A006840	TCTGCCTCTTTGCTGCTGGGATTTT[A/G]TTTCAAGAAAAGTGAGGGAAAACAGCCTGGTGGGGTGGGAGCCTTCTCTT	6	0.25	94	0.207447	0.308511
MGS3A006891	TTGTCTTGCTTCTTAGGTAGCAACAGATAACCACTGATG[A/G]AAGATATGCTGGAAGTATGCACAGAACTAGTTGCATAGTCTACAGCAA	6	0.25	96	0.270833	0.395833
MGS3A006910	GAGCATCCTCCCTGTAATGCATCATGTCTTTGGTAG[A/G]ATGAACTGGTGACCTCTGTTGTGTGGGT	6	0.333333	96	0.479167	0.5
MGS3A006930	CATGCAGAGTAAGTGAGCCCTACTATGCTTTTTAT[A/T]CTCCTTAAGGTTTCCACTCCAACTTTGGAGGGCACTCTCCAACCGGG	6	0.25	95	0.336842	0.336842
MGS3A006978	TCATATATTAAGAATGACATTTAGAATTTCATTTGAA[A/G]AATTCCTGAACAATTTTGCCTAATCTAAACAC	6	0.166667	95	0.136842	0.273684
MGS3A007021	GACTGTAACAAGTGAGGCACGCAAGCTCTTGTTCATCACTGGCAAAA[A/G]TGCACCACCACCAGAGGTACCTATGCTGAAAAATGGTGTTTAGTTGTTCG	6	0	95	0.00526316	0.0105263
MGS3A007043	GGCTATTCCAGATAAGTGGATAAAGGTGAGAAAATGTGTTTTAAAAATAC[A/G]TTCTGCTCTTCAGAGTGCTATGTT	6	0.25	94	0.117021	0.212766
MGS3A007120	CTTAACTTCTTAACTTTGCTCTCTGCCTGACATCTGGCAAGTTTGTTGAC[A/G]TTATGTAATGTGACTGGAGTTAT	6	0.333333	96	0.229167	0.208333
MGS3A007328	AATCCATCTCCCTCATCTTTTTC[A/T]CTTTTACCAGCCTCCTATGCGTTATTGTCATCATTGAC	6	0.5	96	0.119792	0.21875
MGS3A007329	ACCACCTCTGAATGACTTGAAGCAAGAGTCAATTAAAGCT[A/G]TAATTCCAAATGGACAAGTTTTTA	6	0.333333	96	0.317708	0.572917
MGS3A007335	ACCTGATTTTGCTTTCGCTTCTAA[A/T]GTCCTAGATATTTCTCTGCAGGAGA	6	0.333333	91	0.192308	0.274725
MGS3A007406	ACCCTGCTGAAGAATACAGAAAG[A/G]GCTCACAATGAAGTCTAATTTACAGAGGTAAATGGAGATAGTGCATTGAA	6	0.5	96	0.109375	0.15625
MGS3A007520	CAATCAGGATTTAGGAGGCGCAGG[A/G]AAAACCTGCAGCGTGTTAAGTAGATTT	6	0.416667	94	0.175532	0.244681
MGS3A007553	TATATATTCCCCTCTGGGAAGTGAAAAA[A/G]GTATTTTAGCTGCAGTGAAGATTG	6	0.333333	96	0.421875	0.59375
MGS3A007560	CTTCCTTCTGTCTTCCTCTCTGGTCTGAGCAAACTTTACTCTC[A/G]GCCTTTCCTCCTGTCTCCTGAACCTAGT	6	0.25	96	0.348958	0.510417
MGS3A007598	GTATATCTGTTTTGTAGTTACAGTGAATGTTTTGCTGTATTTTATTCTT[A/C]AGATAAGCCTGGATATATACCAGCGTGAGGGAAAGTC	6	0.25	96	0.192708	0.302083
MGS3A007601	GCATTTTGATGAGTCATCTGAGATAGATA[A/G]TTCACAGTATGAACATGGTCACTTGTG	6	0.333333	96	0.28125	0.4375
